# Supplementary material for: The Impact of a Very Short Abstinence Period on Conventional Sperm Parameters and Sperm DNA Fragmentation: A Systematic Review and Meta-Analysis
Source: J Clin Med. 2022 Dec 8;11(24):7303. doi: 10.3390/jcm11247303 (PMC9782170; doi:10.3390/jcm11247303)
Supplement: Supplementary file 1 [file jcm-11-07303-s001.zip]

Archive with 1 entries (1 files):
- jcm-2076644-supplementary.pdf
